# Supplementary material for: A Longitudinal Experimental Study Examining How and Whether Practicing Acts of Kindness Affects Materialism
Source: Int J Environ Res Public Health. 2022 Dec 6;19(23):16339. doi: 10.3390/ijerph192316339 (PMC9736427; doi:10.3390/ijerph192316339)
Supplement: Supplementary file 1 [file ijerph-19-16339-s001.zip]

Archive with 1 entries (1 files):
- ijerph-2001023-supplementary.pdf
